# Supplementary material for: Report on noninvasive prenatal testing: classical and alternative approaches
Source: F1000Res. 2016 Apr 22;5:722. [Version 1] doi: 10.12688/f1000research.8243.1 (PMC5054814; doi:10.12688/f1000research.8243.1)
Supplement: Raw data for 'Report on noninvasive prenatal testing: classical and alternative approaches’, Pantiukh et al. 2015 [file f1000research-5-8865-s0000.tgz]

Archive with 1 entries (1 files):
- b0c4aa49-1363-4558-9b70-c4f7a4a08ca5_pantiukh_data.zip
